# Supplementary material for: Evolution of extensively drug-resistant Mycobacterium tuberculosis from a susceptible ancestor in a single patient
Source: Genome Biol. 2014 Nov 7;15(11):490. doi: 10.1186/s13059-014-0490-3 (PMC4223161; doi:10.1186/s13059-014-0490-3)
Supplement: Additional file 1: — SNPs differentiating the nine clinical TB isolates. [file 13059_2014_490_MOESM1_ESM.xlsx]

## Sheet: All SNPs
#Red_nonsynonymous; #Blue_synonymous; black_intergenic; #Grey_fill_fixed
Inclusion criteria of SNPs: Depth 50, SNP% 25; minimum SNP% in individual experiments 4%
Excluded repetitive regions and SNPs with distance <10						variant										frequency									depth
Resistance	Ref Pos	Gene Name	DNA change	Protein/RNA change	Ref Seq	SF1	SF2	SF3	SF4	SF5	SF6	SF7	SF8	SF9	Ref Pos	SF1	SF2	SF3	SF4	SF5	SF6	SF7	SF8	SF9	SF1	SF2	SF3	SF4	SF5	SF6	SF7	SF8	SF9
Y	6579	gyrB	C>T	S447F	C	C	C	C	C	T	T	T	C	C	6579	0	0	0	0	0.7919	0.3189	0.0693	0	0	0	0	0	0	250	232	173	0	0
Y	6738	gyrB	C>A	T500N	C	C	C	C	C	A	A	A	A	A	6738	0	0	0	0	0.2534	0.6648	0.9378	1	1	0	0	0	0	217	185	177	212	186
N	48935	Rv0044c	G>A		G	G	A	A	A	A	A	A	A	A	48935	0	0.1377	0.9835	1	0.9852	0.9878	0.9893	1	0.9948	0	196	182	187	203	164	188	231	196
N	110493	nrp	C>T	H165Y	C	C	C	C	C	T	T	T	T	T	110493	0	0	0	0	0.1602	0.6222	0.919	0.9849	0.9935	0	0	0	0	181	180	173	199	155
?	413492	iniC	G>C	V246L	G	G	G	G	G	C	G	G	G	G	413492	0	0	0	0	0.8265	0	0	0	0	0	0	0	0	196	0	0	0	0
N	449143	Rv0372c	G>A		G	G	G	G	G	A	A	A	G	G	449143	0	0	0	0	0.7272	0.2715	0.0424	0	0	0	0	0	0	187	232	212	0	0
Y	576060	mshA	ins G	V238fs	-	-	-	-	-	G	G	G	G	G	576060	0	0	0	0	0.1826	0.6312	0.8807	0.98	0.9408	0	0	0	0	208	179	218	201	186
Y	576372	mshA	C>A	A342E	C	C	C	C	C	A	A	C	C	C	576372	0	0	0	0	0.7109	0.2994	0	0	0	0	0	0	0	173	197	0	0	0
Y	761155	rpoB	C>T	S450L		C	T	T	T	T	T	T	T	T	761155	0	1	1	1	1	1	1	1	1	0	135	103	141	126	122	135	162	137
N	817985	Rv0725c	G>T	R154S	G	G	G	G	G	G	G	G	G	T	817985	0	0	0	0	0	0	0	0	0.3518	0	0	0	0	0	0	0	0	162
N	998457	Rv0895	C>G	Q226E	C	C	C	C	C	G	C	C	C	C	998457	0	0	0	0	0.765	0	0	0	0	0	0	0	0	183	0	0	0	0
N	1029845	Rv0923c	C>G	V245L	C	C	C	C	C	G	C	C	C	C	1029845	0	0	0	0	0.7528	0	0	0	0	0	0	0	0	174	0	0	0	0
Y	1472359	rrs	A>C	rrs A514C	A	A	A	A	C	C	C	C	C	C	1472359	0	0	0	0.0416	0.923	0.8999	0.875	0.9827	0.8888	0	0	0	24	13	10	24	58	18
Y	1473246	rrs	A>G	rrs A1401G	A	A	A	G	A	G	A	G	G	G	1473246	0	0	0.1052	0	0.05	0	1	1	1	0	0	38	0	20	0	21	60	28
N	1716106	mmpL12	T>C	T503A	T	T	T	T	T	T	T	T	T	C	1716106	0	0	0	0	0	0	0	0	0.3651	0	0	0	0	0	0	0	0	178
N	1758517	frdA	T>C		T	T	T	T	T	C	C	C	C	C	1758517	0	0	0	0	0.1538	0.606	0.8618	1	1	0	0	0	0	195	165	152	180	165
N	2038851		A>G		A	A	A	A	A	G	G	G	G	G	2038851	0	0	0	0	0.2023	0.6368	0.881	1	0.9943	0	0	0	0	168	179	185	177	178
Y	2155214	katG	A>G	W300R	A	A	G	A	A	A	A	A	A	A	2155214	0	0.8188	0	0	0	0	0	0	0	0	138	0	0	0	0	0	0	0
Y	2156094	katG	ins T	P7fs	-	-	T	T	T	T	T	T	T	T	2156094	0	0.1129	0.993	1	1	1	1	1	1	0	177	298	174	169	178	178	238	177
N	2156151	furA	A>G	.148R	A	A	A	A	A	G	A	A	A	A	2156151	0	0	0	0	0.6906	0	0	0	0	0	0	0	0	181	0	0	0	0
N	2174481	Rv1922	A>G	T139A	A	A	A	A	A	G	A	A	A	A	2174481	0	0	0	0	0.6993	0	0	0	0	0	0	0	0	153	0	0	0	0
N	2416632	murX	C>G	A282P	C	C	C	C	C	G	G	G	G	G	2416632	0	0	0	0	0.2202	0.6222	0.9465	0.9847	1	0	0	0	0	168	180	187	263	179
N	2552022	Rv2280	T>C	Y155H	T	T	T	T	T	T	T	T	C	C	2552022	0	0	0	0	0	0	0	0.4247	1	0	0	0	0	0	0	0	113	118
N	2726568	ahpC	A>G	N126D	A	A	A	A	A	G	G	G	G	G	2726568	0	0	0	0	1	0.994	0.9811	0.9898	0.995	0	0	0	0	155	167	159	197	200
N	3328385	recG	A>G	V521A	A	A	A	A	A	A	A	A	G	A	3328385	0.53	0	0	0	0	0	0	0	0	183	0	0	0	0	0	0	0	0
N	3406651	adhC	A>G	G123S	G	G	G	G	G	G	G	A	G	G	3406651	0	0	0	0	0	0	0	0.4257	0	0	0	0	0	0	0	202	0	0
N	3774261	Rv3363c	C>T	V82M	C	C	C	C	C	C	C	C	T	C	3774261	0	0	0	0	0	0	0	0.989	0	0	0	0	0	0	0	0	183	0
N	4006011	fadE33	C>T		C	C	C	C	C	C	C	C	C	T	4006011	0	0	0	0	0	0	0	0	0.3537	0	0	0	0	0	0	0	0	147
N	4138315	glpK	A>C	W481G	A	A	A	A	A	A	A	A	A	C	4138315	0	0	0	0	0	0	0	0	0.3146	0	0	0	0	0	0	0	0	178
N	4139414	glpK	C>G	W114C	C	C	C	C	C	C	C	C	C	G	4139414	0	0	0	0	0	0	0	0	0.375	0	0	0	0	0	0	0	0	216
N	4175611	Rv3728	T>C		T	T	T	T	T	C	C	C	C	C	4175611	0	0	0	0	0.9951	0.9873	0.9963	1	1	0	0	0	0	205	237	276	226	207
Y	4248444	embB	A>T	N644I	A	A	A	A	A	A	A	A	T	A	4248444	0	0	0	0	0	0	0	0.4719	0	0	0	0	0	0	0	0	214	0
Y	4249583	embB	G>A	D1024N	G	G	G	G	G	G	G	A	A	A	4249583	0	0	0	0	0	0	0.0466	0.3937	0.9879	0	0	0	0	0	0	193	193	166
Y	4408094	gid	C>A	G37.	C	C	C	C	A	C	C	C	C	C	4408094	0	0	0	0.8655	0	0	0	0	0	0	0	0	186	0	0	0	0	0
?	4408126	gid	A>T	L26.	A	A	A	A	A	A	A	A	A	T	4408126	0	0	0	0	0	0	0	0	0.338	0	0	0	0	0	0	0	0	213
								transient	fixed
						ns	29	18	11
						s	5	2	3
						intergenic	1	2	1
							35	20	15

## Sheet: Phyl_SNPs
SNPs for phylogeny
Inclusion criteria of SNPs: Depth 50, SNP% 70; called as SNP if frequency above 50% - indels excluded
Excluded repetitive regions and SNPs with distance <10				variant
Resistance	Ref Pos	Gene Name	H37Rv	SF1	SF2	SF3	SF4	SF5	SF6	SF7	SF8	SF9
Y	6579	gyrB	C	C	C	C	C	T	C	C	C	C
Y	6738	gyrB	C	C	C	C	C	C	A	A	A	A
N	48935	Rv0044c	G	G	G	A	A	A	A	A	A	A
N	110493	nrp	C	C	C	C	C	C	T	T	T	T
?	413492	iniC	G	G	G	G	G	C	G	G	G	G
N	449143	Rv0372c	G	G	G	G	G	A	G	G	G	G
Y	576372	mshA	C	C	C	C	C	A	C	C	C	C
Y	761155	rpoB	C	C	T	T	T	T	T	T	T	T
N	998457	Rv0895	C	C	C	C	C	G	C	C	C	C
N	1029845	Rv0923c	C	C	C	C	C	G	C	C	C	C
Y	1472359	rrs	A	A	A	A	A	C	C	C	C	C
Y	1473246	rrs	A	A	A	A	A	A	A	G	G	G
N	1758517	frdA	T	T	T	T	T	T	C	C	C	C
N	2038851		A	A	A	A	A	A	G	G	G	G
Y	2155214	katG	A	A	G	A	A	A	A	A	A	A
?	2416632	murX	C	C	C	C	C	C	G	G	G	G
N	2552022	Rv2280	T	T	T	T	T	T	T	T	T	C
N	2726568	ahpC	A	A	A	A	A	G	G	G	G	G
N	3774261	Rv3363c	C	C	C	C	C	C	C	C	T	C
N	4175611	Rv3728	T	T	T	T	T	C	C	C	C	C
Y	4249583	embB	G	G	G	G	G	G	G	G	G	A
Y	4408094	gid	C	C	C	C	A	C	C	C	C	C

## Sheet: phyl_trans
>SF1	C	C	G	C	G	G	C	C	C	C	A	A	T	A	A	C	T	A	C	T	G	C
>SF2	C	C	G	C	G	G	C	T	C	C	A	A	T	A	G	C	T	A	C	T	G	C
>SF3	C	C	A	C	G	G	C	T	C	C	A	A	T	A	A	C	T	A	C	T	G	C
>SF4	C	C	A	C	G	G	C	T	C	C	A	A	T	A	A	C	T	A	C	T	G	A
>SF5	T	C	A	C	C	A	A	T	G	G	C	A	T	A	A	C	T	G	C	C	G	C
>SF6	C	A	A	T	G	G	C	T	C	C	C	A	C	G	A	G	T	G	C	C	G	C
>SF7	C	A	A	T	G	G	C	T	C	C	C	G	C	G	A	G	T	G	C	C	G	C
>SF8	C	A	A	T	G	G	C	T	C	C	C	G	C	G	A	G	T	G	T	C	G	C
>SF9	C	A	A	T	G	G	C	T	C	C	C	G	C	G	A	G	C	G	C	C	A	C
