# Supplementary material for: Evolution of extensively drug-resistant Mycobacterium tuberculosis from a susceptible ancestor in a single patient
Source: Genome Biol. 2014 Nov 7;15(11):490. doi: 10.1186/s13059-014-0490-3 (PMC4223161; doi:10.1186/s13059-014-0490-3)
Supplement: Additional file 3: — Synonymous SNPs identified in the nine serial TB isolates and isolates from a global collection of TB isolates and non-synonymous SNPs unique to the serial isolates. [file 13059_2014_490_MOESM3_ESM.xlsx]

## Sheet: Strain info global collection
List of mycobacterial strains used for Lineage 4 phylogeny in this study.
From Comas I et al (2013) Nature Genetics 45; 1176–1182
short name	Run#	Strain name	Sequencing center	Paired (PE) or Single End (SE)	Read lenght	Filename/Accession number	Coverage	Lineage	Place of birth of the patient	Place of isolation of the strain	Phylogeographic area	Analysis
4097	ERR234097	L5_1001003	GATC	PE	108	1001003_1/2.fastq	132.59	Lineage 5	Sierra Leone	Sierra Leone	WAF	Global reference dataset
4098	ERR234098	L2_1027	Southern Genome Center, China	PE	95	1027_1/2.fastq	241.882	Lineage 2	China	Shanghai	EAS	East Asia dataset
4101	ERR234101	L2_1-6	Southern Genome Center, China	PE	114	1-6_1/2.fastq	21.0552	Lineage 2	China	Shanghai	EAS	East Asia dataset
4152	ERR234152	L4_V355EA	MRC - Genomics Laboratory - Hammersmith	PE	98	MTB_1_V355EA_1/2.fastq	358.699	Lineage 4	Vietnam	Vietnam	SEA	Global reference dataset
4159	ERR234159	L4_141702	GATC	PE	100	MTB_141702_1/2.fastq	117.54	Lineage 4	Ghana	Ghana	WAF	Global reference dataset
4161	ERR234161	L4_155008	Wellcome Trust Sanger Institute	PE	108	MTB_1550_08_1/2.fastq	70.4615	Lineage 4	Tanzania	Tanzania	EAF	Global reference dataset
4166	ERR234166	L3_159008	Wellcome Trust Sanger Institute	PE	108	MTB_1590_08_1/2.fastq	58.1608	Lineage 3	Tanzania	Tanzania	EAF	Global reference dataset
4168	ERR234168	L3_173305	Wellcome Trust Sanger Institute	PE	108	MTB_1733_05_1/2.fastq	102.202	Lineage 3	Afghanistan	Hamburg	CAS	Global reference dataset
4170	ERR234170	L4_V173IO	MRC - Genomics Laboratory - Hammersmith	PE	98	MTB_2_V173IO_1/2.fastq	284.312	Lineage 4	Vietnam	Vietnam	SEA	Global reference dataset
4171	ERR234171	L4_217399	Wellcome Trust Sanger Institute	PE	108	MTB_2173_99_1/2.fastq	165.721	Lineage 4	Uganda	Uganda	EAF	Global reference dataset
4174	ERR234174	L4_231806	Wellcome Trust Sanger Institute	PE	108	MTB_2318_06_1/2.fastq	104.813	Lineage 4	Germany	Germany	EUR	Global reference dataset
4175	ERR234175	L4_233602	Wellcome Trust Sanger Institute	PE	108	MTB_2336_02_1/2.fastq	165.682	Lineage 4	Germany	Hamburg	EUR	Global reference dataset
4177	ERR234177	L4_267903	Wellcome Trust Sanger Institute	PE	108	MTB_2679_03_1/2.fastq	115.625	Lineage 4	Germany	Hamburg	EUR	Global reference dataset
4178	ERR234178	L3_282801	GATC	PE	100	MTB_282801_1/2.fastq	67.0649	Lineage 3	Turkei	Hamburg	WAS	Global reference dataset
4180	ERR234180	L4_V293EA	MRC - Genomics Laboratory - Hammersmith	PE	98	MTB_3_V293EA_1/2.fastq	422.724	Lineage 4	Vietnam	Vietnam	SEA	Global reference dataset
4183	ERR234183	L4_V367IO	MRC - Genomics Laboratory - Hammersmith	PE	98	MTB_5_V367IO_1/2.fastq	398.643	Lineage 4	Vietnam	Vietnam	SEA	Global reference dataset
4187	ERR234187	L4_549204	GATC	PE	100	MTB_549204_1/2.fastq	96.857	Lineage 4	Ghana	Ghana	WAF	Global reference dataset
4198	ERR234198	L4_DY131	Wellcome Trust Sanger Institute	PE	108	MTB_DY_131_1/2.fastq	96.2293	Lineage 4	Liberia	Ghana	WAF	Global reference dataset
4200	ERR234200	L4_DY167	Wellcome Trust Sanger Institute	PE	108	MTB_DY_167_1/2.fastq	113.388	Lineage 4	Ghana	Ghana	WAF	Global reference dataset
4203	ERR234203	L4_DY22	Wellcome Trust Sanger Institute	PE	108	MTB_DY_22_1/2.fastq	84.214	Lineage 4	Ghana	Ghana	WAF	Global reference dataset
4206	ERR234206	L4_DY8	Wellcome Trust Sanger Institute	PE	108	MTB_DY_8_1/2.fastq	99.1618	Lineage 4	Ghana	Ghana	WAF	Global reference dataset
4212	ERR234212	L4_H37Rv	GATC	PE	100	MTB_H37RvDY_1/2.fastq	266.743	Lineage 4	-	-	-	Global reference dataset
4215	ERR234215	L2_N0020	Wellcome Trust Sanger Institute	PE	76	MTB_N0020_1/2.fastq	23.5079	Lineage 2	Mongolia	San Francisco	EAS	Global reference dataset, East Asia dataset
4239	ERR234239	L4_V318EA	MRC - Genomics Laboratory - Hammersmith	PE	74	MTB_V318EA_1/2.fastq	125.677	Lineage 4	Vietnam	Vietnam	SEA	Global reference dataset
4243	ERR234243	L4_V440EA	MRC - Genomics Laboratory - Hammersmith	PE	74	MTB_V440EA_1/2.fastq	108.46	Lineage 4	Vietnam	Vietnam	SEA	Global reference dataset
4244	ERR234244	L4_V639EA	MRC - Genomics Laboratory - Hammersmith	PE	74	MTB_V639EA_1/2.fastq	116.145	Lineage 4	Vietnam	Vietnam	SEA	Global reference dataset
4247	ERR234247	L2_N0005	Wellcome Trust Sanger Institute	PE	108	N0005_1/2.fastq	155.011	Lineage 2	Indonesia	San Francisco	SEA	Global reference dataset, East Asia dataset
4251	ERR234251	L4_N0046	Wellcome Trust Sanger Institute	PE	108	N0046b4_1/2.fastq	180.712	Lineage 4	Mexico	San Francisco	CAM	Global reference dataset
4258	ERR234258	L4_N0103	Wellcome Trust Sanger Institute	PE	108	N0103mtb_1/2.fastq	489.16	Lineage 4	Nicaragua	San Francisco	CAM	Global reference dataset
4259	ERR234259	L4_N0107	Wellcome Trust Sanger Institute	PE	108	N0107b4_1/2.fastq	124.454	Lineage 4	Guatemal	San Francisco	CAM	Global reference dataset
4260	ERR234260	L4_N0109	Wellcome Trust Sanger Institute	PE	108	N0109b4_1/2.fastq	168.676	Lineage 4	El Salvador	San Francisco	CAM	Global reference dataset
4265	ERR234265	L4_N0136	Wellcome Trust Sanger Institute	PE	108	N0136b4_1/2.fastq	65.5952	Lineage 4	USA	San Francisco	NAM	Global reference dataset
4267	ERR234267	L4_N0146	Wellcome Trust Sanger Institute	PE	108	N0146b4_1/2.fastq	102.03	Lineage 4	USA	San Francisco	NAM	Global reference dataset
4268	ERR234268	L4_N0148	GATC	PE	108	N0148mtb_1/2.fastq	195.316	Lineage 4	USA	San Francisco	NAM	Global reference dataset

## Sheet: nsSNPs unique to SF1 
94 NS SNPs unique to SF1 compared to 34 lineage 4 isolates from Comas I et al (2013) Nature Genetics 45: 1176–1182
Ref ID	Ref Pos	Gene Name	Ref Seq	SF1 - Called Seq	4097 - Called Seq	4098 - Called Seq	4101 - Called Seq	4152 - Called Seq	4159 - Called Seq	4161 - Called Seq	4166 - Called Seq	4168 - Called Seq	4170 - Called Seq	4171 - Called Seq	4174 - Called Seq	4175 - Called Seq	4177 - Called Seq	4178 - Called Seq	4180 - Called Seq	4183 - Called Seq	4187 - Called Seq	4198 - Called Seq	4200 - Called Seq	4203 - Called Seq	4206 - Called Seq	4212 - Called Seq	4215 - Called Seq	4239 - Called Seq	4243 - Called Seq	4244 - Called Seq	4247 - Called Seq	4251 - Called Seq	4258 - Called Seq	4259 - Called Seq	4260 - Called Seq	4265 - Called Seq	4267 - Called Seq	4268 - Called Seq
NC_000962	3057769	35kd_ag	T	C	T (NC)	T (NC)	T (NC)	T (NC)	T (NC)	T (NC)	T (NC)	T (NC)	T (NC)	T (NC)	T (NC)	T (NC)	T (NC)	T (NC)	T (NC)	T (NC)	T (NC)	T (NC)	T (NC)	T (NC)	T (NC)	T (NC)	T (NC)	T (NC)	T (NC)	T (NC)	T (NC)	T (NC)	T (NC)	T (NC)	T (NC)	T (NC)	T (NC)	T (NC)
NC_000962	494878	ackA	T	G	T (NC)	T (NC)	T (NC)	T (NC)	T (NC)	T (NC)	T (NC)	T (NC)	T (NC)	T (NC)	T (NC)	T (NC)	T (NC)	T (NC)	T (NC)	T (NC)	T (NC)	T (NC)	T (NC)	T (NC)	T (NC)	T (NC)	T (NC)	T (NC)	T (NC)	T (NC)	T (NC)	T (NC)	T (NC)	T (NC)	T (NC)	T (NC)	T (NC)	T (NC)
NC_000962	4152895	ask	T	G	T (NC)	T (NC)	T (NC)	T (NC)	T (NC)	T (NC)	T (NC)	T (NC)	T (NC)	T (NC)	T (NC)	T (NC)	T (NC)	T (NC)	T (NC)	T (NC)	T (NC)	T (NC)	T (NC)	T (NC)	T (NC)	T (NC)	T (NC)	T (NC)	T (NC)	T (NC)	T (NC)	T (NC)	T (NC)	T (NC)	T (NC)	T (NC)	T (NC)	T (NC)
NC_000962	1464653	atpA	C	G	C (NC)	C (NC)	C (NC)	C (NC)	C (NC)	C (NC)	C (NC)	C (NC)	C (NC)	C (NC)	C (NC)	C (NC)	C (NC)	C (NC)	C (NC)	C (NC)	C (NC)	C (NC)	C (NC)	C (NC)	C (NC)	C (NC)	C (NC)	C (NC)	C (NC)	C (NC)	C (NC)	C (NC)	C (NC)	C (NC)	C (NC)	C (NC)	C (NC)	C (NC)
NC_000962	1465200	atpG	T	G	T (NC)	T (NC)	T (NC)	T (NC)	T (NC)	T (NC)	T (NC)	T (NC)	T (NC)	T (NC)	T (NC)	T (NC)	T (NC)	T (NC)	T (NC)	T (NC)	T (NC)	T (NC)	T (NC)	T (NC)	T (NC)	T (NC)	T (NC)	T (NC)	T (NC)	T (NC)	T (NC)	T (NC)	T (NC)	T (NC)	T (NC)	T (NC)	T (NC)	T (NC)
NC_000962	1555989	carA	G	A	G (NC)	G (NC)	G (NC)	G (NC)	G (NC)	G (NC)	G (NC)	G (NC)	G (NC)	G (NC)	G (NC)	G (NC)	G (NC)	G (NC)	G (NC)	G (NC)	G (NC)	G (NC)	G (NC)	G (NC)	G (NC)	G (NC)	G (NC)	G (NC)	G (NC)	G (NC)	G (NC)	G (NC)	G (NC)	G (NC)	G (NC)	G (NC)	G (NC)	G (NC)
NC_000962	121804	ctpB	T	G	T (NC)	T (NC)	T (NC)	T (NC)	T (NC)	T (NC)	T (NC)	T (NC)	T (NC)	T (NC)	T (NC)	T (NC)	T (NC)	T (NC)	T (NC)	T (NC)	T (NC)	T (NC)	T (NC)	T (NC)	T (NC)	T (NC)	T (NC)	T (NC)	T (NC)	T (NC)	T (NC)	T (NC)	T (NC)	T (NC)	T (NC)	T (NC)	T (NC)	T (NC)
NC_000962	4193683	ctpJ	G	C	G (NC)	G (NC)	G (NC)	G (NC)	G (NC)	G (NC)	G (NC)	G (NC)	G (NC)	G (NC)	G (NC)	G (NC)	G (NC)	G (NC)	G (NC)	G (NC)	G (NC)	G (NC)	G (NC)	G (NC)	G (NC)	G (NC)	G (NC)	G (NC)	G (NC)	G (NC)	G (NC)	G (NC)	G (NC)	G (NC)	G (NC)	G (NC)	G (NC)	G (NC)
NC_000962	2609901	cysE	C	T	C (NC)	C (NC)	C (NC)	C (NC)	C (NC)	C (NC)	C (NC)	C (NC)	C (NC)	C (NC)	C (NC)	C (NC)	C (NC)	C (NC)	C (NC)	C (NC)	C (NC)	C (NC)	C (NC)	C (NC)	C (NC)	C (NC)	C (NC)	C (NC)	C (NC)	C (NC)	C (NC)	C (NC)	C (NC)	C (NC)	C (NC)	C (NC)	C (NC)	C (NC)
NC_000962	1503247	cysO	C	T	C (NC)	C (NC)	C (NC)	C (NC)	C (NC)	C (NC)	C (NC)	C (NC)	C (NC)	C (NC)	C (NC)	C (NC)	C (NC)	C (NC)	C (NC)	C (NC)	C (NC)	C (NC)	C (NC)	C (NC)	C (NC)	C (NC)	C (NC)	C (NC)	C (NC)	C (NC)	C (NC)	C (NC)	C (NC)	C (NC)	C (NC)	C (NC)	C (NC)	C (NC)
NC_000962	62830	dnaB	G	A	G (NC)	G (NC)	G (NC)	G (NC)	G (NC)	G (NC)	G (NC)	G (NC)	G (NC)	G (NC)	G (NC)	G (NC)	G (NC)	G (NC)	G (NC)	G (NC)	G (NC)	G (NC)	G (NC)	G (NC)	G (NC)	G (NC)	G (NC)	G (NC)	G (NC)	G (NC)	G (NC)	G (NC)	G (NC)	G (NC)	G (NC)	G (NC)	G (NC)	G (NC)
NC_000962	4367734	eccE2	T	A	T (NC)	T (NC)	T (NC)	T (NC)	T (NC)	T (NC)	T (NC)	T (NC)	T (NC)	T (NC)	T (NC)	T (NC)	T (NC)	T (NC)	T (NC)	T (NC)	T (NC)	T (NC)	T (NC)	T (NC)	T (NC)	T (NC)	T (NC)	T (NC)	T (NC)	T (NC)	T (NC)	T (NC)	T (NC)	T (NC)	T (NC)	T (NC)	T (NC)	T (NC)
NC_000962	1194481	echA8	T	G	T (NC)	T (NC)	T (NC)	T (NC)	T (NC)	T (NC)	T (NC)	T (NC)	T (NC)	T (NC)	T (NC)	T (NC)	T (NC)	T (NC)	T (NC)	T (NC)	T (NC)	T (NC)	T (NC)	T (NC)	T (NC)	T (NC)	T (NC)	T (NC)	T (NC)	T (NC)	T (NC)	T (NC)	T (NC)	T (NC)	T (NC)	T (NC)	T (NC)	T (NC)
NC_000962	4358768	espK	C	T	C (NC)	C (NC)	C (NC)	C (NC)	C (NC)	C (NC)	C (NC)	C (NC)	C (NC)	C (NC)	C (NC)	C (NC)	C (NC)	C (NC)	C (NC)	C (NC)	C (NC)	C (NC)	C (NC)	C (NC)	C (NC)	C (NC)	C (NC)	C (NC)	C (NC)	C (NC)	C (NC)	C (NC)	C (NC)	C (NC)	C (NC)	C (NC)	C (NC)	C (NC)
NC_000962	1341045	esxL	G	A	G (NC)	G (NC)	G (NC)	G (NC)	G (NC)	G (NC)	G (NC)	G (NC)	G (NC)	G (NC)	G (NC)	G (NC)	G (NC)	G (NC)	G (NC)	G (NC)	G (NC)	G (NC)	G (NC)	G (NC)	G (NC)	G (NC)	G (NC)	G (NC)	G (NC)	G (NC)	G (NC)	G (NC)	G (NC)	G (NC)	G (NC)	G (NC)	G (NC)	G (NC)
NC_000962	1713193	fadD25	C	T	C (NC)	C (NC)	C (NC)	C (NC)	C (NC)	C (NC)	C (NC)	C (NC)	C (NC)	C (NC)	C (NC)	C (NC)	C (NC)	C (NC)	C (NC)	C (NC)	C (NC)	C (NC)	C (NC)	C (NC)	C (NC)	C (NC)	C (NC)	C (NC)	C (NC)	C (NC)	C (NC)	C (NC)	C (NC)	C (NC)	C (NC)	C (NC)	C (NC)	C (NC)
NC_000962	37391	fadD34	T	G	T (NC)	T (NC)	T (NC)	T (NC)	T (NC)	T (NC)	T (NC)	T (NC)	T (NC)	T (NC)	T (NC)	T (NC)	T (NC)	T (NC)	T (NC)	T (NC)	T (NC)	T (NC)	T (NC)	T (NC)	T (NC)	T (NC)	T (NC)	T (NC)	T (NC)	T (NC)	T (NC)	T (NC)	T (NC)	T (NC)	T (NC)	T (NC)	T (NC)	T (NC)
NC_000962	1336055	fadD36	A	G	A (NC)	A (NC)	A (NC)	A (NC)	A (NC)	A (NC)	A (NC)	A (NC)	A (NC)	A (NC)	A (NC)	A (NC)	A (NC)	A (NC)	A (NC)	A (NC)	A (NC)	A (NC)	A (NC)	A (NC)	A (NC)	A (NC)	A (NC)	A (NC)	A (NC)	A (NC)	A (NC)	A (NC)	A (NC)	A (NC)	A (NC)	A (NC)	A (NC)	A (NC)
NC_000962	147671	fusA2	C	G	C (NC)	C (NC)	C (NC)	C (NC)	C (NC)	C (NC)	C (NC)	C (NC)	C (NC)	C (NC)	C (NC)	C (NC)	C (NC)	C (NC)	C (NC)	C (NC)	C (NC)	C (NC)	C (NC)	C (NC)	C (NC)	C (NC)	C (NC)	C (NC)	C (NC)	C (NC)	C (NC)	C (NC)	C (NC)	C (NC)	C (NC)	C (NC)	C (NC)	C (NC)
NC_000962	2349632	helY	G	T	G (NC)	G (NC)	G (NC)	G (NC)	G (NC)	G (NC)	G (NC)	G (NC)	G (NC)	G (NC)	G (NC)	G (NC)	G (NC)	G (NC)	G (NC)	G (NC)	G (NC)	G (NC)	G (NC)	G (NC)	G (NC)	G (NC)	G (NC)	G (NC)	G (NC)	G (NC)	G (NC)	G (NC)	G (NC)	G (NC)	G (NC)	G (NC)	G (NC)	G (NC)
NC_000962	3974729	hsaE	C	A	C (NC)	C (NC)	C (NC)	C (NC)	C (NC)	C (NC)	C (NC)	C (NC)	C (NC)	C (NC)	C (NC)	C (NC)	C (NC)	C (NC)	C (NC)	C (NC)	C (NC)	C (NC)	C (NC)	C (NC)	C (NC)	C (NC)	C (NC)	C (NC)	C (NC)	C (NC)	C (NC)	C (NC)	C (NC)	C (NC)	C (NC)	C (NC)	C (NC)	C (NC)
NC_000962	1736583	ileS	A	G	A (NC)	A (NC)	A (NC)	A (NC)	A (NC)	A (NC)	A (NC)	A (NC)	A (NC)	A (NC)	A (NC)	A (NC)	A (NC)	A (NC)	A (NC)	A (NC)	A (NC)	A (NC)	A (NC)	A (NC)	A (NC)	A (NC)	A (NC)	A (NC)	A (NC)	A (NC)	A (NC)	A (NC)	A (NC)	A (NC)	A (NC)	A (NC)	A (NC)	A (NC)
NC_000962	1149412	kdpD	T	C	T (NC)	T (NC)	T (NC)	T (NC)	T (NC)	T (NC)	T (NC)	T (NC)	T (NC)	T (NC)	T (NC)	T (NC)	T (NC)	T (NC)	T (NC)	T (NC)	T (NC)	T (NC)	T (NC)	T (NC)	T (NC)	T (NC)	T (NC)	T (NC)	T (NC)	T (NC)	T (NC)	T (NC)	T (NC)	T (NC)	T (NC)	T (NC)	T (NC)	T (NC)
NC_000962	3670674	lat	T	G	T (NC)	T (NC)	T (NC)	T (NC)	T (NC)	T (NC)	T (NC)	T (NC)	T (NC)	T (NC)	T (NC)	T (NC)	T (NC)	T (NC)	T (NC)	T (NC)	T (NC)	T (NC)	T (NC)	T (NC)	T (NC)	T (NC)	T (NC)	T (NC)	T (NC)	T (NC)	T (NC)	T (NC)	T (NC)	T (NC)	T (NC)	T (NC)	T (NC)	T (NC)
NC_000962	3677769	lhr	T	G	T (NC)	T (NC)	T (NC)	T (NC)	T (NC)	T (NC)	T (NC)	T (NC)	T (NC)	T (NC)	T (NC)	T (NC)	T (NC)	T (NC)	T (NC)	T (NC)	T (NC)	T (NC)	T (NC)	T (NC)	T (NC)	T (NC)	T (NC)	T (NC)	T (NC)	T (NC)	T (NC)	T (NC)	T (NC)	T (NC)	T (NC)	T (NC)	T (NC)	T (NC)
NC_000962	287901	lpqI	G	T	G (NC)	G (NC)	G (NC)	G (NC)	G (NC)	G (NC)	G (NC)	G (NC)	G (NC)	G (NC)	G (NC)	G (NC)	G (NC)	G (NC)	G (NC)	G (NC)	G (NC)	G (NC)	G (NC)	G (NC)	G (NC)	G (NC)	G (NC)	G (NC)	G (NC)	G (NC)	G (NC)	G (NC)	G (NC)	G (NC)	G (NC)	G (NC)	G (NC)	G (NC)
NC_000962	2666122	mbtE	C	T	C (NC)	C (NC)	C (NC)	C (NC)	C (NC)	C (NC)	C (NC)	C (NC)	C (NC)	C (NC)	C (NC)	C (NC)	C (NC)	C (NC)	C (NC)	C (NC)	C (NC)	C (NC)	C (NC)	C (NC)	C (NC)	C (NC)	C (NC)	C (NC)	C (NC)	C (NC)	C (NC)	C (NC)	C (NC)	C (NC)	C (NC)	C (NC)	C (NC)	C (NC)
NC_000962	737761	mmaA3	G	A	G (NC)	G (NC)	G (NC)	G (NC)	G (NC)	G (NC)	G (NC)	G (NC)	G (NC)	G (NC)	G (NC)	G (NC)	G (NC)	G (NC)	G (NC)	G (NC)	G (NC)	G (NC)	G (NC)	G (NC)	G (NC)	G (NC)	G (NC)	G (NC)	G (NC)	G (NC)	G (NC)	G (NC)	G (NC)	G (NC)	G (NC)	G (NC)	G (NC)	G (NC)
NC_000962	967286	moaA2	G	C	G (NC)	G (NC)	G (NC)	G (NC)	G (NC)	G (NC)	G (NC)	G (NC)	G (NC)	G (NC)	G (NC)	G (NC)	G (NC)	G (NC)	G (NC)	G (NC)	G (NC)	G (NC)	G (NC)	G (NC)	G (NC)	G (NC)	G (NC)	G (NC)	G (NC)	G (NC)	G (NC)	G (NC)	G (NC)	G (NC)	G (NC)	G (NC)	G (NC)	G (NC)
NC_000962	2852469	mrr	T	A	T (NC)	T (NC)	T (NC)	T (NC)	T (NC)	T (NC)	T (NC)	T (NC)	T (NC)	T (NC)	T (NC)	T (NC)	T (NC)	T (NC)	T (NC)	T (NC)	T (NC)	T (NC)	T (NC)	T (NC)	T (NC)	T (NC)	T (NC)	T (NC)	T (NC)	T (NC)	T (NC)	T (NC)	T (NC)	T (NC)	T (NC)	T (NC)	T (NC)	T (NC)
NC_000962	4369222	mycP2	C	T	C (NC)	C (NC)	C (NC)	C (NC)	C (NC)	C (NC)	C (NC)	C (NC)	C (NC)	C (NC)	C (NC)	C (NC)	C (NC)	C (NC)	C (NC)	C (NC)	C (NC)	C (NC)	C (NC)	C (NC)	C (NC)	C (NC)	C (NC)	C (NC)	C (NC)	C (NC)	C (NC)	C (NC)	C (NC)	C (NC)	C (NC)	C (NC)	C (NC)	C (NC)
NC_000962	1287938	narG	C	T	C (NC)	C (NC)	C (NC)	C (NC)	C (NC)	C (NC)	C (NC)	C (NC)	C (NC)	C (NC)	C (NC)	C (NC)	C (NC)	C (NC)	C (NC)	C (NC)	C (NC)	C (NC)	C (NC)	C (NC)	C (NC)	C (NC)	C (NC)	C (NC)	C (NC)	C (NC)	C (NC)	C (NC)	C (NC)	C (NC)	C (NC)	C (NC)	C (NC)	C (NC)
NC_000962	1575787	nlhH	C	T	C (NC)	C (NC)	C (NC)	C (NC)	C (NC)	C (NC)	C (NC)	C (NC)	C (NC)	C (NC)	C (NC)	C (NC)	C (NC)	C (NC)	C (NC)	C (NC)	C (NC)	C (NC)	C (NC)	C (NC)	C (NC)	C (NC)	C (NC)	C (NC)	C (NC)	C (NC)	C (NC)	C (NC)	C (NC)	C (NC)	C (NC)	C (NC)	C (NC)	C (NC)
NC_000962	3030748	nrdR	C	A	C (NC)	C (NC)	C (NC)	C (NC)	C (NC)	C (NC)	C (NC)	C (NC)	C (NC)	C (NC)	C (NC)	C (NC)	C (NC)	C (NC)	C (NC)	C (NC)	C (NC)	C (NC)	C (NC)	C (NC)	C (NC)	C (NC)	C (NC)	C (NC)	C (NC)	C (NC)	C (NC)	C (NC)	C (NC)	C (NC)	C (NC)	C (NC)	C (NC)	C (NC)
NC_000962	2940473	pgsA1	G	A	G (NC)	G (NC)	G (NC)	G (NC)	G (NC)	G (NC)	G (NC)	G (NC)	G (NC)	G (NC)	G (NC)	G (NC)	G (NC)	G (NC)	G (NC)	G (NC)	G (NC)	G (NC)	G (NC)	G (NC)	G (NC)	G (NC)	G (NC)	G (NC)	G (NC)	G (NC)	G (NC)	G (NC)	G (NC)	G (NC)	G (NC)	G (NC)	G (NC)	G (NC)
NC_000962	1414694	pknH	C	T	C (NC)	C (NC)	C (NC)	C (NC)	C (NC)	C (NC)	C (NC)	C (NC)	C (NC)	C (NC)	C (NC)	C (NC)	C (NC)	C (NC)	C (NC)	C (NC)	C (NC)	C (NC)	C (NC)	C (NC)	C (NC)	C (NC)	C (NC)	C (NC)	C (NC)	C (NC)	C (NC)	C (NC)	C (NC)	C (NC)	C (NC)	C (NC)	C (NC)	C (NC)
NC_000962	2304348	pks12	G	A	G (NC)	G (NC)	G (NC)	G (NC)	G (NC)	G (NC)	G (NC)	G (NC)	G (NC)	G (NC)	G (NC)	G (NC)	G (NC)	G (NC)	G (NC)	G (NC)	G (NC)	G (NC)	G (NC)	G (NC)	G (NC)	G (NC)	G (NC)	G (NC)	G (NC)	G (NC)	G (NC)	G (NC)	G (NC)	G (NC)	G (NC)	G (NC)	G (NC)	G (NC)
NC_000962	4257500	pks13	G	C	G (NC)	G (NC)	G (NC)	G (NC)	G (NC)	G (NC)	G (NC)	G (NC)	G (NC)	G (NC)	G (NC)	G (NC)	G (NC)	G (NC)	G (NC)	G (NC)	G (NC)	G (NC)	G (NC)	G (NC)	G (NC)	G (NC)	G (NC)	G (NC)	G (NC)	G (NC)	G (NC)	G (NC)	G (NC)	G (NC)	G (NC)	G (NC)	G (NC)	G (NC)
NC_000962	1315603	pks4	C	T	C (NC)	C (NC)	C (NC)	C (NC)	C (NC)	C (NC)	C (NC)	C (NC)	C (NC)	C (NC)	C (NC)	C (NC)	C (NC)	C (NC)	C (NC)	C (NC)	C (NC)	C (NC)	C (NC)	C (NC)	C (NC)	C (NC)	C (NC)	C (NC)	C (NC)	C (NC)	C (NC)	C (NC)	C (NC)	C (NC)	C (NC)	C (NC)	C (NC)	C (NC)
NC_000962	3341039	ppk1	G	A	G (NC)	G (NC)	G (NC)	G (NC)	G (NC)	G (NC)	G (NC)	G (NC)	G (NC)	G (NC)	G (NC)	G (NC)	G (NC)	G (NC)	G (NC)	G (NC)	G (NC)	G (NC)	G (NC)	G (NC)	G (NC)	G (NC)	G (NC)	G (NC)	G (NC)	G (NC)	G (NC)	G (NC)	G (NC)	G (NC)	G (NC)	G (NC)	G (NC)	G (NC)
NC_000962	2737248	proB	C	A	C (NC)	C (NC)	C (NC)	C (NC)	C (NC)	C (NC)	C (NC)	C (NC)	C (NC)	C (NC)	C (NC)	C (NC)	C (NC)	C (NC)	C (NC)	C (NC)	C (NC)	C (NC)	C (NC)	C (NC)	C (NC)	C (NC)	C (NC)	C (NC)	C (NC)	C (NC)	C (NC)	C (NC)	C (NC)	C (NC)	C (NC)	C (NC)	C (NC)	C (NC)
NC_000962	83571	Rv0074	C	T	C (NC)	C (NC)	C (NC)	C (NC)	C (NC)	C (NC)	C (NC)	C (NC)	C (NC)	C (NC)	C (NC)	C (NC)	C (NC)	C (NC)	C (NC)	C (NC)	C (NC)	C (NC)	C (NC)	C (NC)	C (NC)	C (NC)	C (NC)	C (NC)	C (NC)	C (NC)	C (NC)	C (NC)	C (NC)	C (NC)	C (NC)	C (NC)	C (NC)	C (NC)
NC_000962	86118	Rv0077c	C	T	C (NC)	C (NC)	C (NC)	C (NC)	C (NC)	C (NC)	C (NC)	C (NC)	C (NC)	C (NC)	C (NC)	C (NC)	C (NC)	C (NC)	C (NC)	C (NC)	C (NC)	C (NC)	C (NC)	C (NC)	C (NC)	C (NC)	C (NC)	C (NC)	C (NC)	C (NC)	C (NC)	C (NC)	C (NC)	C (NC)	C (NC)	C (NC)	C (NC)	C (NC)
NC_000962	241556	Rv0203	G	A	G (NC)	G (NC)	G (NC)	G (NC)	G (NC)	G (NC)	G (NC)	G (NC)	G (NC)	G (NC)	G (NC)	G (NC)	G (NC)	G (NC)	G (NC)	G (NC)	G (NC)	G (NC)	G (NC)	G (NC)	G (NC)	G (NC)	G (NC)	G (NC)	G (NC)	G (NC)	G (NC)	G (NC)	G (NC)	G (NC)	G (NC)	G (NC)	G (NC)	G (NC)
NC_000962	266564	Rv0223c	C	T	C (NC)	C (NC)	C (NC)	C (NC)	C (NC)	C (NC)	C (NC)	C (NC)	C (NC)	C (NC)	C (NC)	C (NC)	C (NC)	C (NC)	C (NC)	C (NC)	C (NC)	C (NC)	C (NC)	C (NC)	C (NC)	C (NC)	C (NC)	C (NC)	C (NC)	C (NC)	C (NC)	C (NC)	C (NC)	C (NC)	C (NC)	C (NC)	C (NC)	C (NC)
NC_000962	517091	Rv0428c	T	G	T (NC)	T (NC)	T (NC)	T (NC)	T (NC)	T (NC)	T (NC)	T (NC)	T (NC)	T (NC)	T (NC)	T (NC)	T (NC)	T (NC)	T (NC)	T (NC)	T (NC)	T (NC)	T (NC)	T (NC)	T (NC)	T (NC)	T (NC)	T (NC)	T (NC)	T (NC)	T (NC)	T (NC)	T (NC)	T (NC)	T (NC)	T (NC)	T (NC)	T (NC)
NC_000962	831185	Rv0739	G	A	G (NC)	G (NC)	G (NC)	G (NC)	G (NC)	G (NC)	G (NC)	G (NC)	G (NC)	G (NC)	G (NC)	G (NC)	G (NC)	G (NC)	G (NC)	G (NC)	G (NC)	G (NC)	G (NC)	G (NC)	G (NC)	G (NC)	G (NC)	G (NC)	G (NC)	G (NC)	G (NC)	G (NC)	G (NC)	G (NC)	G (NC)	G (NC)	G (NC)	G (NC)
NC_000962	1229376	Rv1100	G	A	G (NC)	G (NC)	G (NC)	G (NC)	G (NC)	G (NC)	G (NC)	G (NC)	G (NC)	G (NC)	G (NC)	G (NC)	G (NC)	G (NC)	G (NC)	G (NC)	G (NC)	G (NC)	G (NC)	G (NC)	G (NC)	G (NC)	G (NC)	G (NC)	G (NC)	G (NC)	G (NC)	G (NC)	G (NC)	G (NC)	G (NC)	G (NC)	G (NC)	G (NC)
NC_000962	1253865	Rv1129c	T	C	T (NC)	T (NC)	T (NC)	T (NC)	T (NC)	T (NC)	T (NC)	T (NC)	T (NC)	T (NC)	T (NC)	T (NC)	T (NC)	T (NC)	T (NC)	T (NC)	T (NC)	T (NC)	T (NC)	T (NC)	T (NC)	T (NC)	T (NC)	T (NC)	T (NC)	T (NC)	T (NC)	T (NC)	T (NC)	T (NC)	T (NC)	T (NC)	T (NC)	T (NC)
NC_000962	1282660	Rv1156	C	T	C (NC)	C (NC)	C (NC)	C (NC)	C (NC)	C (NC)	C (NC)	C (NC)	C (NC)	C (NC)	C (NC)	C (NC)	C (NC)	C (NC)	C (NC)	C (NC)	C (NC)	C (NC)	C (NC)	C (NC)	C (NC)	C (NC)	C (NC)	C (NC)	C (NC)	C (NC)	C (NC)	C (NC)	C (NC)	C (NC)	C (NC)	C (NC)	C (NC)	C (NC)
NC_000962	1422268	Rv1272c	C	T	C (NC)	C (NC)	C (NC)	C (NC)	C (NC)	C (NC)	C (NC)	C (NC)	C (NC)	C (NC)	C (NC)	C (NC)	C (NC)	C (NC)	C (NC)	C (NC)	C (NC)	C (NC)	C (NC)	C (NC)	C (NC)	C (NC)	C (NC)	C (NC)	C (NC)	C (NC)	C (NC)	C (NC)	C (NC)	C (NC)	C (NC)	C (NC)	C (NC)	C (NC)
NC_000962	1426975	Rv1277	A	C	A (NC)	A (NC)	A (NC)	A (NC)	A (NC)	A (NC)	A (NC)	A (NC)	A (NC)	A (NC)	A (NC)	A (NC)	A (NC)	A (NC)	A (NC)	A (NC)	A (NC)	A (NC)	A (NC)	A (NC)	A (NC)	A (NC)	A (NC)	A (NC)	A (NC)	A (NC)	A (NC)	A (NC)	A (NC)	A (NC)	A (NC)	A (NC)	A (NC)	A (NC)
NC_000962	1648778	Rv1461	A	C	A (NC)	A (NC)	A (NC)	A (NC)	A (NC)	A (NC)	A (NC)	A (NC)	A (NC)	A (NC)	A (NC)	A (NC)	A (NC)	A (NC)	A (NC)	A (NC)	A (NC)	A (NC)	A (NC)	A (NC)	A (NC)	A (NC)	A (NC)	A (NC)	A (NC)	A (NC)	A (NC)	A (NC)	A (NC)	A (NC)	A (NC)	A (NC)	A (NC)	A (NC)
NC_000962	1652783	Rv1465	G	C	G (NC)	G (NC)	G (NC)	G (NC)	G (NC)	G (NC)	G (NC)	G (NC)	G (NC)	G (NC)	G (NC)	G (NC)	G (NC)	G (NC)	G (NC)	G (NC)	G (NC)	G (NC)	G (NC)	G (NC)	G (NC)	G (NC)	G (NC)	G (NC)	G (NC)	G (NC)	G (NC)	G (NC)	G (NC)	G (NC)	G (NC)	G (NC)	G (NC)	G (NC)
NC_000962	1733297	Rv1532c	C	T	C (NC)	C (NC)	C (NC)	C (NC)	C (NC)	C (NC)	C (NC)	C (NC)	C (NC)	C (NC)	C (NC)	C (NC)	C (NC)	C (NC)	C (NC)	C (NC)	C (NC)	C (NC)	C (NC)	C (NC)	C (NC)	C (NC)	C (NC)	C (NC)	C (NC)	C (NC)	C (NC)	C (NC)	C (NC)	C (NC)	C (NC)	C (NC)	C (NC)	C (NC)
NC_000962	1952423	Rv1726, AS1726	G	T	G (NC)	G (NC)	G (NC)	G (NC)	G (NC)	G (NC)	G (NC)	G (NC)	G (NC)	G (NC)	G (NC)	G (NC)	G (NC)	G (NC)	G (NC)	G (NC)	G (NC)	G (NC)	G (NC)	G (NC)	G (NC)	G (NC)	G (NC)	G (NC)	G (NC)	G (NC)	G (NC)	G (NC)	G (NC)	G (NC)	G (NC)	G (NC)	G (NC)	G (NC)
NC_000962	2070423	Rv1823	C	T	C (NC)	C (NC)	C (NC)	C (NC)	C (NC)	C (NC)	C (NC)	C (NC)	C (NC)	C (NC)	C (NC)	C (NC)	C (NC)	C (NC)	C (NC)	C (NC)	C (NC)	C (NC)	C (NC)	C (NC)	C (NC)	C (NC)	C (NC)	C (NC)	C (NC)	C (NC)	C (NC)	C (NC)	C (NC)	C (NC)	C (NC)	C (NC)	C (NC)	C (NC)
NC_000962	2084296	Rv1836c	C	T	C (NC)	C (NC)	C (NC)	C (NC)	C (NC)	C (NC)	C (NC)	C (NC)	C (NC)	C (NC)	C (NC)	C (NC)	C (NC)	C (NC)	C (NC)	C (NC)	C (NC)	C (NC)	C (NC)	C (NC)	C (NC)	C (NC)	C (NC)	C (NC)	C (NC)	C (NC)	C (NC)	C (NC)	C (NC)	C (NC)	C (NC)	C (NC)	C (NC)	C (NC)
NC_000962	2281995	Rv2035	C	T	C (NC)	C (NC)	C (NC)	C (NC)	C (NC)	C (NC)	C (NC)	C (NC)	C (NC)	C (NC)	C (NC)	C (NC)	C (NC)	C (NC)	C (NC)	C (NC)	C (NC)	C (NC)	C (NC)	C (NC)	C (NC)	C (NC)	C (NC)	C (NC)	C (NC)	C (NC)	C (NC)	C (NC)	C (NC)	C (NC)	C (NC)	C (NC)	C (NC)	C (NC)
NC_000962	2313648	Rv2054	C	T	C (NC)	C (NC)	C (NC)	C (NC)	C (NC)	C (NC)	C (NC)	C (NC)	C (NC)	C (NC)	C (NC)	C (NC)	C (NC)	C (NC)	C (NC)	C (NC)	C (NC)	C (NC)	C (NC)	C (NC)	C (NC)	C (NC)	C (NC)	C (NC)	C (NC)	C (NC)	C (NC)	C (NC)	C (NC)	C (NC)	C (NC)	C (NC)	C (NC)	C (NC)
NC_000962	2337257	Rv2079	C	T	C (NC)	C (NC)	C (NC)	C (NC)	C (NC)	C (NC)	C (NC)	C (NC)	C (NC)	C (NC)	C (NC)	C (NC)	C (NC)	C (NC)	C (NC)	C (NC)	C (NC)	C (NC)	C (NC)	C (NC)	C (NC)	C (NC)	C (NC)	C (NC)	C (NC)	C (NC)	C (NC)	C (NC)	C (NC)	C (NC)	C (NC)	C (NC)	C (NC)	C (NC)
NC_000962	2341655	Rv2083	C	T	C (NC)	C (NC)	C (NC)	C (NC)	C (NC)	C (NC)	C (NC)	C (NC)	C (NC)	C (NC)	C (NC)	C (NC)	C (NC)	C (NC)	C (NC)	C (NC)	C (NC)	C (NC)	C (NC)	C (NC)	C (NC)	C (NC)	C (NC)	C (NC)	C (NC)	C (NC)	C (NC)	C (NC)	C (NC)	C (NC)	C (NC)	C (NC)	C (NC)	C (NC)
NC_000962	2586233	Rv2314c	G	A	G (NC)	G (NC)	G (NC)	G (NC)	G (NC)	G (NC)	G (NC)	G (NC)	G (NC)	G (NC)	G (NC)	G (NC)	G (NC)	G (NC)	G (NC)	G (NC)	G (NC)	G (NC)	G (NC)	G (NC)	G (NC)	G (NC)	G (NC)	G (NC)	G (NC)	G (NC)	G (NC)	G (NC)	G (NC)	G (NC)	G (NC)	G (NC)	G (NC)	G (NC)
NC_000962	2597278	Rv2325c	G	A	G (NC)	G (NC)	G (NC)	G (NC)	G (NC)	G (NC)	G (NC)	G (NC)	G (NC)	G (NC)	G (NC)	G (NC)	G (NC)	G (NC)	G (NC)	G (NC)	G (NC)	G (NC)	G (NC)	G (NC)	G (NC)	G (NC)	G (NC)	G (NC)	G (NC)	G (NC)	G (NC)	G (NC)	G (NC)	G (NC)	G (NC)	G (NC)	G (NC)	G (NC)
NC_000962	2704724	Rv2407	G	T	G (NC)	G (NC)	G (NC)	G (NC)	G (NC)	G (NC)	G (NC)	G (NC)	G (NC)	G (NC)	G (NC)	G (NC)	G (NC)	G (NC)	G (NC)	G (NC)	G (NC)	G (NC)	G (NC)	G (NC)	G (NC)	G (NC)	G (NC)	G (NC)	G (NC)	G (NC)	G (NC)	G (NC)	G (NC)	G (NC)	G (NC)	G (NC)	G (NC)	G (NC)
NC_000962	2751469	Rv2449c	C	A	C (NC)	C (NC)	C (NC)	C (NC)	C (NC)	C (NC)	C (NC)	C (NC)	C (NC)	C (NC)	C (NC)	C (NC)	C (NC)	C (NC)	C (NC)	C (NC)	C (NC)	C (NC)	C (NC)	C (NC)	C (NC)	C (NC)	C (NC)	C (NC)	C (NC)	C (NC)	C (NC)	C (NC)	C (NC)	C (NC)	C (NC)	C (NC)	C (NC)	C (NC)
NC_000962	2974349	Rv2650c	C	T	C (NC)	C (NC)	C (NC)	C (NC)	C (NC)	C (NC)	C (NC)	C (NC)	C (NC)	C (NC)	C (NC)	C (NC)	C (NC)	C (NC)	C (NC)	C (NC)	C (NC)	C (NC)	C (NC)	C (NC)	C (NC)	C (NC)	C (NC)	C (NC)	C (NC)	C (NC)	C (NC)	C (NC)	C (NC)	C (NC)	C (NC)	C (NC)	C (NC)	C (NC)
NC_000962	3057079	Rv2743c	G	A	G (NC)	G (NC)	G (NC)	G (NC)	G (NC)	G (NC)	G (NC)	G (NC)	G (NC)	G (NC)	G (NC)	G (NC)	G (NC)	G (NC)	G (NC)	G (NC)	G (NC)	G (NC)	G (NC)	G (NC)	G (NC)	G (NC)	G (NC)	G (NC)	G (NC)	G (NC)	G (NC)	G (NC)	G (NC)	G (NC)	G (NC)	G (NC)	G (NC)	G (NC)
NC_000962	3104743	Rv2795c	C	T	C (NC)	C (NC)	C (NC)	C (NC)	C (NC)	C (NC)	C (NC)	C (NC)	C (NC)	C (NC)	C (NC)	C (NC)	C (NC)	C (NC)	C (NC)	C (NC)	C (NC)	C (NC)	C (NC)	C (NC)	C (NC)	C (NC)	C (NC)	C (NC)	C (NC)	C (NC)	C (NC)	C (NC)	C (NC)	C (NC)	C (NC)	C (NC)	C (NC)	C (NC)
NC_000962	3195379	Rv2885c	G	A	G (NC)	G (NC)	G (NC)	G (NC)	G (NC)	G (NC)	G (NC)	G (NC)	G (NC)	G (NC)	G (NC)	G (NC)	G (NC)	G (NC)	G (NC)	G (NC)	G (NC)	G (NC)	G (NC)	G (NC)	G (NC)	G (NC)	G (NC)	G (NC)	G (NC)	G (NC)	G (NC)	G (NC)	G (NC)	G (NC)	G (NC)	G (NC)	G (NC)	G (NC)
NC_000962	3240743	Rv2926c	C	G	C (NC)	C (NC)	C (NC)	C (NC)	C (NC)	C (NC)	C (NC)	C (NC)	C (NC)	C (NC)	C (NC)	C (NC)	C (NC)	C (NC)	C (NC)	C (NC)	C (NC)	C (NC)	C (NC)	C (NC)	C (NC)	C (NC)	C (NC)	C (NC)	C (NC)	C (NC)	C (NC)	C (NC)	C (NC)	C (NC)	C (NC)	C (NC)	C (NC)	C (NC)
NC_000962	3392372	Rv3032	A	G	A (NC)	A (NC)	A (NC)	A (NC)	A (NC)	A (NC)	A (NC)	A (NC)	A (NC)	A (NC)	A (NC)	A (NC)	A (NC)	A (NC)	A (NC)	A (NC)	A (NC)	A (NC)	A (NC)	A (NC)	A (NC)	A (NC)	A (NC)	A (NC)	A (NC)	A (NC)	A (NC)	A (NC)	A (NC)	A (NC)	A (NC)	A (NC)	A (NC)	A (NC)
NC_000962	3396423	Rv3035	G	A	G (NC)	G (NC)	G (NC)	G (NC)	G (NC)	G (NC)	G (NC)	G (NC)	G (NC)	G (NC)	G (NC)	G (NC)	G (NC)	G (NC)	G (NC)	G (NC)	G (NC)	G (NC)	G (NC)	G (NC)	G (NC)	G (NC)	G (NC)	G (NC)	G (NC)	G (NC)	G (NC)	G (NC)	G (NC)	G (NC)	G (NC)	G (NC)	G (NC)	G (NC)
NC_000962	3409539	Rv3049c	G	T	G (NC)	G (NC)	G (NC)	G (NC)	G (NC)	G (NC)	G (NC)	G (NC)	G (NC)	G (NC)	G (NC)	G (NC)	G (NC)	G (NC)	G (NC)	G (NC)	G (NC)	G (NC)	G (NC)	G (NC)	G (NC)	G (NC)	G (NC)	G (NC)	G (NC)	G (NC)	G (NC)	G (NC)	G (NC)	G (NC)	G (NC)	G (NC)	G (NC)	G (NC)
NC_000962	3435327	Rv3071	G	C	G (NC)	G (NC)	G (NC)	G (NC)	G (NC)	G (NC)	G (NC)	G (NC)	G (NC)	G (NC)	G (NC)	G (NC)	G (NC)	G (NC)	G (NC)	G (NC)	G (NC)	G (NC)	G (NC)	G (NC)	G (NC)	G (NC)	G (NC)	G (NC)	G (NC)	G (NC)	G (NC)	G (NC)	G (NC)	G (NC)	G (NC)	G (NC)	G (NC)	G (NC)
NC_000962	3567126	Rv3197	C	T	C (NC)	C (NC)	C (NC)	C (NC)	C (NC)	C (NC)	C (NC)	C (NC)	C (NC)	C (NC)	C (NC)	C (NC)	C (NC)	C (NC)	C (NC)	C (NC)	C (NC)	C (NC)	C (NC)	C (NC)	C (NC)	C (NC)	C (NC)	C (NC)	C (NC)	C (NC)	C (NC)	C (NC)	C (NC)	C (NC)	C (NC)	C (NC)	C (NC)	C (NC)
NC_000962	3601597	Rv3225c	C	T	C (NC)	C (NC)	C (NC)	C (NC)	C (NC)	C (NC)	C (NC)	C (NC)	C (NC)	C (NC)	C (NC)	C (NC)	C (NC)	C (NC)	C (NC)	C (NC)	C (NC)	C (NC)	C (NC)	C (NC)	C (NC)	C (NC)	C (NC)	C (NC)	C (NC)	C (NC)	C (NC)	C (NC)	C (NC)	C (NC)	C (NC)	C (NC)	C (NC)	C (NC)
NC_000962	3790426	Rv3376	C	T	C (NC)	C (NC)	C (NC)	C (NC)	C (NC)	C (NC)	C (NC)	C (NC)	C (NC)	C (NC)	C (NC)	C (NC)	C (NC)	C (NC)	C (NC)	C (NC)	C (NC)	C (NC)	C (NC)	C (NC)	C (NC)	C (NC)	C (NC)	C (NC)	C (NC)	C (NC)	C (NC)	C (NC)	C (NC)	C (NC)	C (NC)	C (NC)	C (NC)	C (NC)
NC_000962	3824332	Rv3404c	T	C	T (NC)	T (NC)	T (NC)	T (NC)	T (NC)	T (NC)	T (NC)	T (NC)	T (NC)	T (NC)	T (NC)	T (NC)	T (NC)	T (NC)	T (NC)	T (NC)	T (NC)	T (NC)	T (NC)	T (NC)	T (NC)	T (NC)	T (NC)	T (NC)	T (NC)	T (NC)	T (NC)	T (NC)	T (NC)	T (NC)	T (NC)	T (NC)	T (NC)	T (NC)
NC_000962	3899163	Rv3480c	A	G	A (NC)	A (NC)	A (NC)	A (NC)	A (NC)	A (NC)	A (NC)	A (NC)	A (NC)	A (NC)	A (NC)	A (NC)	A (NC)	A (NC)	A (NC)	A (NC)	A (NC)	A (NC)	A (NC)	A (NC)	A (NC)	A (NC)	A (NC)	A (NC)	A (NC)	A (NC)	A (NC)	A (NC)	A (NC)	A (NC)	A (NC)	A (NC)	A (NC)	A (NC)
NC_000962	3905307	Rv3485c	T	C	T (NC)	T (NC)	T (NC)	T (NC)	T (NC)	T (NC)	T (NC)	T (NC)	T (NC)	T (NC)	T (NC)	T (NC)	T (NC)	T (NC)	T (NC)	T (NC)	T (NC)	T (NC)	T (NC)	T (NC)	T (NC)	T (NC)	T (NC)	T (NC)	T (NC)	T (NC)	T (NC)	T (NC)	T (NC)	T (NC)	T (NC)	T (NC)	T (NC)	T (NC)
NC_000962	3961304	Rv3524	C	T	C (NC)	C (NC)	C (NC)	C (NC)	C (NC)	C (NC)	C (NC)	C (NC)	C (NC)	C (NC)	C (NC)	C (NC)	C (NC)	C (NC)	C (NC)	C (NC)	C (NC)	C (NC)	C (NC)	C (NC)	C (NC)	C (NC)	C (NC)	C (NC)	C (NC)	C (NC)	C (NC)	C (NC)	C (NC)	C (NC)	C (NC)	C (NC)	C (NC)	C (NC)
NC_000962	3966888	Rv3529c	C	T	C (NC)	C (NC)	C (NC)	C (NC)	C (NC)	C (NC)	C (NC)	C (NC)	C (NC)	C (NC)	C (NC)	C (NC)	C (NC)	C (NC)	C (NC)	C (NC)	C (NC)	C (NC)	C (NC)	C (NC)	C (NC)	C (NC)	C (NC)	C (NC)	C (NC)	C (NC)	C (NC)	C (NC)	C (NC)	C (NC)	C (NC)	C (NC)	C (NC)	C (NC)
NC_000962	4170555	Rv3725	G	C	G (NC)	G (NC)	G (NC)	G (NC)	G (NC)	G (NC)	G (NC)	G (NC)	G (NC)	G (NC)	G (NC)	G (NC)	G (NC)	G (NC)	G (NC)	G (NC)	G (NC)	G (NC)	G (NC)	G (NC)	G (NC)	G (NC)	G (NC)	G (NC)	G (NC)	G (NC)	G (NC)	G (NC)	G (NC)	G (NC)	G (NC)	G (NC)	G (NC)	G (NC)
NC_000962	4305516	Rv3830c	T	C	T (NC)	T (NC)	T (NC)	T (NC)	T (NC)	T (NC)	T (NC)	T (NC)	T (NC)	T (NC)	T (NC)	T (NC)	T (NC)	T (NC)	T (NC)	T (NC)	T (NC)	T (NC)	T (NC)	T (NC)	T (NC)	T (NC)	T (NC)	T (NC)	T (NC)	T (NC)	T (NC)	T (NC)	T (NC)	T (NC)	T (NC)	T (NC)	T (NC)	T (NC)
NC_000962	4386465	Rv3901c	G	T	G (NC)	G (NC)	G (NC)	G (NC)	G (NC)	G (NC)	G (NC)	G (NC)	G (NC)	G (NC)	G (NC)	G (NC)	G (NC)	G (NC)	G (NC)	G (NC)	G (NC)	G (NC)	G (NC)	G (NC)	G (NC)	G (NC)	G (NC)	G (NC)	G (NC)	G (NC)	G (NC)	G (NC)	G (NC)	G (NC)	G (NC)	G (NC)	G (NC)	G (NC)
NC_000962	4389919	Rv3903c	A	G	A (NC)	A (NC)	A (NC)	A (NC)	A (NC)	A (NC)	A (NC)	A (NC)	A (NC)	A (NC)	A (NC)	A (NC)	A (NC)	A (NC)	A (NC)	A (NC)	A (NC)	A (NC)	A (NC)	A (NC)	A (NC)	A (NC)	A (NC)	A (NC)	A (NC)	A (NC)	A (NC)	A (NC)	A (NC)	A (NC)	A (NC)	A (NC)	A (NC)	A (NC)
NC_000962	4396610	Rv3910	C	T	C (NC)	C (NC)	C (NC)	C (NC)	C (NC)	C (NC)	C (NC)	C (NC)	C (NC)	C (NC)	C (NC)	C (NC)	C (NC)	C (NC)	C (NC)	C (NC)	C (NC)	C (NC)	C (NC)	C (NC)	C (NC)	C (NC)	C (NC)	C (NC)	C (NC)	C (NC)	C (NC)	C (NC)	C (NC)	C (NC)	C (NC)	C (NC)	C (NC)	C (NC)
NC_000962	1305968	TB8.4	C	T	C (NC)	C (NC)	C (NC)	C (NC)	C (NC)	C (NC)	C (NC)	C (NC)	C (NC)	C (NC)	C (NC)	C (NC)	C (NC)	C (NC)	C (NC)	C (NC)	C (NC)	C (NC)	C (NC)	C (NC)	C (NC)	C (NC)	C (NC)	C (NC)	C (NC)	C (NC)	C (NC)	C (NC)	C (NC)	C (NC)	C (NC)	C (NC)	C (NC)	C (NC)
NC_000962	3454496	tgs4	G	A	G (NC)	G (NC)	G (NC)	G (NC)	G (NC)	G (NC)	G (NC)	G (NC)	G (NC)	G (NC)	G (NC)	G (NC)	G (NC)	G (NC)	G (NC)	G (NC)	G (NC)	G (NC)	G (NC)	G (NC)	G (NC)	G (NC)	G (NC)	G (NC)	G (NC)	G (NC)	G (NC)	G (NC)	G (NC)	G (NC)	G (NC)	G (NC)	G (NC)	G (NC)
NC_000962	3074422	thyA	G	A	G (NC)	G (NC)	G (NC)	G (NC)	G (NC)	G (NC)	G (NC)	G (NC)	G (NC)	G (NC)	G (NC)	G (NC)	G (NC)	G (NC)	G (NC)	G (NC)	G (NC)	G (NC)	G (NC)	G (NC)	G (NC)	G (NC)	G (NC)	G (NC)	G (NC)	G (NC)	G (NC)	G (NC)	G (NC)	G (NC)	G (NC)	G (NC)	G (NC)	G (NC)
NC_000962	3141649	ugpA	C	T	C (NC)	C (NC)	C (NC)	C (NC)	C (NC)	C (NC)	C (NC)	C (NC)	C (NC)	C (NC)	C (NC)	C (NC)	C (NC)	C (NC)	C (NC)	C (NC)	C (NC)	C (NC)	C (NC)	C (NC)	C (NC)	C (NC)	C (NC)	C (NC)	C (NC)	C (NC)	C (NC)	C (NC)	C (NC)	C (NC)	C (NC)	C (NC)	C (NC)	C (NC)
NC_000962	1838819	uvrB	C	T	C (NC)	C (NC)	C (NC)	C (NC)	C (NC)	C (NC)	C (NC)	C (NC)	C (NC)	C (NC)	C (NC)	C (NC)	C (NC)	C (NC)	C (NC)	C (NC)	C (NC)	C (NC)	C (NC)	C (NC)	C (NC)	C (NC)	C (NC)	C (NC)	C (NC)	C (NC)	C (NC)	C (NC)	C (NC)	C (NC)	C (NC)	C (NC)	C (NC)	C (NC)
NC_000962	1967760	vapB34	T	G	T (NC)	T (NC)	T (NC)	T (NC)	T (NC)	T (NC)	T (NC)	T (NC)	T (NC)	T (NC)	T (NC)	T (NC)	T (NC)	T (NC)	T (NC)	T (NC)	T (NC)	T (NC)	T (NC)	T (NC)	T (NC)	T (NC)	T (NC)	T (NC)	T (NC)	T (NC)	T (NC)	T (NC)	T (NC)	T (NC)	T (NC)	T (NC)	T (NC)	T (NC)
