# Supplementary material for: Evolution of extensively drug-resistant Mycobacterium tuberculosis from a susceptible ancestor in a single patient
Source: Genome Biol. 2014 Nov 7;15(11):490. doi: 10.1186/s13059-014-0490-3 (PMC4223161; doi:10.1186/s13059-014-0490-3)
Supplement: Additional file 4: — Differentially regulated genes identified by RNA-seq. [file 13059_2014_490_MOESM4_ESM.xlsx]

## Sheet: Ark1
Supplementary table. Up/down regulated genes in SF4, SF5 and SF6 relative to SF1 (p<0.05)
Name	/locus_tag	SF1 - linear total RPKM	SF4 - linear total RPKM	SF5 - linear total RPKM	SF6 - linear total RPKM	SF1>SF4 fold down
pks3	Rv1180	65.252	2.391	4.257	2.903	27.289
PPE19	Rv1361c	521.03	88.429	81.944	89.908	5.892
Rv1639c	Rv1639c	388.241	29.897	40.973	21.216	12.985
Rv1904	Rv1904	491.078	245.094	235.289	217.029	2.003
Rv2087	Rv2087	9.979	2.821	3.024	3.44	3.537
Rv2136c	Rv2136c	122.768	62.272	57.108	66.88	1.971
aprA	Rv2395A	11206.2	77.032	98.052	63.932	145.474
aprB	Rv2395B	2664.8	14.352	18.669	21.52	185.671
PPE60	Rv3478	1502.34	206.257	184.209	191.941	7.283
espD	Rv3614c	2342.7	161.886	207.196	190.146	14.471
espC	Rv3615c	3547.04	256.487	243.825	229.629	13.829
espA	Rv3616c	4254.09	295.343	358.053	245.39	14.403
Rv3753c	Rv3753c	242.307	177.263	135.797	183.036	1.366
papA1	Rv3824c	25.488	3.018	2.296	4.599	8.445
whiB6	Rv3862c	141.346	23.736	17.179	21.492	5.954
espG1	Rv3866	295.713	130.479	184.364	133.311	2.266
PE35	Rv3872	830.835	214.902	222.25	149.991	3.866
PPE68	Rv3873	806.386	186.618	235.244	168.571	4.321
						SF1>SF4 fold up
Rv0021c	Rv0021c	29.7	122.267	38.485	36.088	4.116
whiB5	Rv0022c	12.729	96.048	17.134	8.109	7.545
lprO	Rv0179c	53.525	127.206	117.956	102.044	2.376
pstC2	Rv0929	18.105	25.39	22.476	27.566	1.402
PPE35	Rv1918c	27.524	49.055	32.757	26.316	1.782
Rv2076c	Rv2076c	17.205	91.442	24.32	16.967	5.314
Rv3267	Rv3267	49.292	137.756	175.921	85.842	2.794
glpD2	Rv3302c	38.886	49.78	86.086	41.015	1.28
sdhA	Rv3318	17.585	49.407	61.541	31.467	2.809
Rv3903c	Rv3903c	4.336	25.019	6.295	7.458	5.77
Name	/locus_tag	SF1 - linear total RPKM	SF4 - linear total RPKM	SF5 - linear total RPKM	SF6 - linear total RPKM	SF1>SF5 fold down
Rv0071	Rv0071	21.1	23.917	11.661	13.191	1.809
Rv0614	Rv0614	5.569	6.057	1.38	4.506	4.035
pks4	Rv1181	67.302	6.458	4.996	6.826	13.471
PPE19	Rv1361c	521.03	88.429	81.944	89.908	6.358
rsfA	Rv1365c	92.939	45.343	45.518	42.506	2.041
cyp132	Rv1394c	33.044	22.148	17.708	17.837	1.866
Rv1904	Rv1904	491.078	245.094	235.289	217.029	2.087
lppJ	Rv2080	171.27	134.376	104.966	113.733	1.631
Rv2141c	Rv2141c	41.634	29.059	28.003	35.508	1.486
Rv2345	Rv2345	98.967	56.219	65.521	86.17	1.51
rpfD	Rv2389c	35.249	23.612	17.199	26.683	2.049
aprA	Rv2395A	11206.2	77.032	98.052	63.932	114.288
aprB	Rv2395B	2664.8	14.352	18.669	21.52	142.735
PE_PGRS41	Rv2396	398.786	156.02	131.879	125.525	3.023
apt	Rv2584c	241.489	69.887	58.042	85.714	4.16
Rv2631	Rv2631	139.766	40.096	35.282	128.821	3.961
Rv2633c	Rv2633c	754.483	21.039	13.656	26.081	55.25
PE31	Rv3477	1609.73	192.424	132.09	180.618	12.186
PPE60	Rv3478	1502.34	206.257	184.209	191.941	8.155
Rv3613c	Rv3613c	819.753	62.19	72.314	121.225	11.336
espD	Rv3614c	2342.7	161.886	207.196	190.146	11.306
espC	Rv3615c	3547.04	256.487	243.825	229.629	14.547
espA	Rv3616c	4254.09	295.343	358.053	245.39	11.881
Rv3732	Rv3732	58.348	25.765	22.712	31.424	2.569
pks13	Rv3800c	398.634	293.222	236.969	251.933	1.682
papA1	Rv3824c	25.488	3.018	2.296	4.599	11.102
whiB6	Rv3862c	141.346	23.736	17.179	21.492	8.227
						SF1>SF5 fold up
lprO	Rv0179c	53.525	127.206	117.956	102.044	2.203
senX3	Rv0490	74.13	121.899	105.651	147.892	1.425
pip	Rv0840c	7.108	8.174	11.158	8.557	1.569
Rv1156	Rv1156	147.512	169.052	224.458	163.562	1.521
hisA	Rv1603	30.322	48.147	69.126	66.551	2.279
valS	Rv2448c	27.336	45.845	51.487	44.795	1.883
ftsK	Rv2748c	39.521	80.509	71.793	93.709	1.816
fadB4	Rv3141	113.421	114.409	257.272	92.257	2.268
PPE53	Rv3159c	32.813	105.917	129.839	44.466	3.956
Rv3193c	Rv3193c	53.246	77.364	121.166	67.085	2.275
Rv3208	Rv3208	89.866	173.057	179.759	108.445	2
Rv3209	Rv3209	63.088	117.519	160.88	85.255	2.55
TB7.3	Rv3221c	245.611	291.455	455.125	228.525	1.853
rshA	Rv3221A	199.533	227.47	505.172	228.475	2.531
Rv3222c	Rv3222c	129.465	138.091	409.489	143.102	3.162
Rv3224A	Rv3224A	80.908	168.761	214.233	151.956	2.647
Rv3225c	Rv3225c	54.731	88.172	122.629	60.511	2.24
lpqB	Rv3244c	66.884	106.408	152.822	79.93	2.284
mtrB	Rv3245c	140.206	207.102	370.718	170.854	2.644
manA	Rv3255c	36.248	60.994	84.938	47.708	2.343
pmmA	Rv3257c	90.158	186.194	227.302	130.967	2.521
Rv3267	Rv3267	49.292	137.756	175.921	85.842	3.568
Rv3277	Rv3277	54	97.763	111.357	56.076	2.062
sseA	Rv3283	78.818	117.601	231.2	84.802	2.933
atsB	Rv3299c	38.107	46.069	60.71	34.893	1.593
glpD2	Rv3302c	38.886	49.78	86.086	41.015	2.213
amiA1	Rv3305c	35.802	47.682	78.148	36.991	2.182
Name	/locus_tag	SF1 - linear total RPKM	SF4 - linear total RPKM	SF5 - linear total RPKM	SF6 - linear total RPKM	SF1>SF6 fold down
Rv0144	Rv0144	160.548	66.315	87.796	51.774	3.1
phoR	Rv0758	97.28	65.589	64.807	64.428	1.509
Rv0759c	Rv0759c	140.118	78.12	72.697	83.227	1.683
narI	Rv1164	93.992	76.885	67.098	36.425	2.58
pks3	Rv1180	65.252	2.391	4.257	2.903	22.476
pks4	Rv1181	67.302	6.458	4.996	6.826	9.86
PPE19	Rv1361c	521.03	88.429	81.944	89.908	5.795
cydD	Rv1621c	63.662	30.463	30.938	27.719	2.296
Rv1638A	Rv1638A	148.709	23.754	15.84	17.743	8.381
Rv1639c	Rv1639c	388.241	29.897	40.973	21.216	18.299
pks7	Rv1661	26.316	24.641	27.706	14.872	1.769
Rv1722	Rv1722	17.208	14.942	19.717	9.95	1.729
Rv2077A	Rv2077A	33.428	123.21	27.872	6.383	5.236
Rv2136c	Rv2136c	122.768	62.272	57.108	66.88	1.835
murX	Rv2156c	289.185	165.439	163.769	102.451	2.822
aprA	Rv2395A	11206.2	77.032	98.052	63.932	175.282
aprB	Rv2395B	2664.8	14.352	18.669	21.52	123.829
PE_PGRS41	Rv2396	398.786	156.02	131.879	125.525	3.176
vapC38	Rv2494	60.745	50.414	66.941	54.622	1.112
Rv2633c	Rv2633c	754.483	21.039	13.656	26.081	28.928
fadE20	Rv2724c	78.572	72.992	59	34.013	2.31
lppW	Rv2905	84.162	56.932	48.962	31.547	2.667
lpqA	Rv3016	42.226	16.712	19.826	22.635	1.865
Rv3365c	Rv3365c	53.119	31.398	29.392	40.142	1.323
Rv3424c	Rv3424c	88.693	29.109	22.841	24.043	3.688
kgtP	Rv3476c	22.557	15.399	14.166	10.073	2.239
PE31	Rv3477	1609.73	192.424	132.09	180.618	8.912
PPE60	Rv3478	1502.34	206.257	184.209	191.941	7.827
Rv3613c	Rv3613c	819.753	62.19	72.314	121.225	6.762
espD	Rv3614c	2342.7	161.886	207.196	190.146	12.32
espC	Rv3615c	3547.04	256.487	243.825	229.629	15.446
espA	Rv3616c	4254.09	295.343	358.053	245.39	17.336
Rv3726	Rv3726	72.031	52.269	46.829	32.07	2.246
pks13	Rv3800c	398.634	293.222	236.969	251.933	1.582
fadD32	Rv3801c	318.911	270.356	233.104	197.751	1.612
papA1	Rv3824c	25.488	3.018	2.296	4.599	5.542
Rv3861	Rv3861	139.013	31.353	16.958	32.486	4.279
whiB6	Rv3862c	141.346	23.736	17.179	21.492	6.576
espG1	Rv3866	295.713	130.479	184.364	133.311	2.218
PE35	Rv3872	830.835	214.902	222.25	149.991	5.539
PPE68	Rv3873	806.386	186.618	235.244	168.571	4.783
						SF1>SF6 fold up
recF	Rv0003	30.041	46.647	34.519	62.241	2.071
lprO	Rv0179c	53.525	127.206	117.956	102.044	1.906
Rv0238	Rv0238	22.612	38.428	33.933	56.127	2.482
iniA	Rv0342	36.56	71.426	37.652	154.034	4.213
pncB2	Rv0573c	5.886	8.168	6.471	11.109	1.887
Rv0830	Rv0830	16.366	21.013	23.298	123.988	7.576
PE_PGRS13	Rv0833	36.628	47.408	38.533	78.672	2.147
echA7	Rv0971c	10.705	8.078	11.046	21.234	1.983
accA2	Rv0973c	3.715	5.29	3.727	11.991	3.227
lpqU	Rv1022	17.727	22.662	14.829	35.09	1.979
PE_PGRS19	Rv1067c	6.57	8.634	8.155	33.234	5.058
PE_PGRS20	Rv1068c	1.783	5.306	7.535	11.326	6.353
mmpL13a	Rv1145	4.653	8.61	9.652	9.508	2.043
fabG1	Rv1483	40.024	65.98	44.506	671.639	16.78
inhA	Rv1484	87.244	101.317	105.684	1039.61	11.916
hemZ	Rv1485	32.668	32.733	29.373	214.829	6.576
Rv1503c	Rv1503c	4.52	5.319	9.177	25.027	5.536
Rv1504c	Rv1504c	10.839	14.018	11.915	42.075	3.881
Rv1505c	Rv1505c	6.051	8.141	8.123	46.897	7.75
Rv1510	Rv1510	21.652	27.352	18.568	40.456	1.868
hisA	Rv1603	30.322	48.147	69.126	66.551	2.194
Rv1683	Rv1683	35.657	52.014	56.751	55.846	1.566
scpA	Rv1709	10.467	31.13	21.806	34.533	3.299
Rv1730c	Rv1730c	6.56	15.39	9.605	18.448	2.812
Rv1744c	Rv1744c	22.941	40.468	26.636	44.556	1.942
Rv1771	Rv1771	42.667	61.78	53.205	67.409	1.579
vapC37	Rv2103c	23.51	41.746	48.268	49.418	2.101
htpG	Rv2299c	31.158	49.73	37.362	52.608	1.688
Rv2323c	Rv2323c	6.009	6.178	6.242	64.339	10.706
Rv2418c	Rv2418c	15.524	32.656	15.329	33.849	2.18
valS	Rv2448c	27.336	45.845	51.487	44.795	1.638
Rv2477c	Rv2477c	81.386	110.717	99.646	133.782	1.643
ppiB	Rv2582	11.653	18.717	8.256	17.463	1.498
ruvB	Rv2592c	14.774	46.67	34.296	39.865	2.698
Rv2599	Rv2599	5.018	8.966	9.678	10.666	2.125
ribD	Rv2671	16.179	10.703	13.629	47.898	2.96
ftsK	Rv2748c	39.521	80.509	71.793	93.709	2.371
Rv2765	Rv2765	20.421	12.881	12.164	86.524	4.237
mtr	Rv2855	13.901	28.624	19.788	23.073	1.659
Rv2915c	Rv2915c	31.071	29.023	26.114	47.326	1.523
recG	Rv2973c	4.483	5.722	5.594	22.148	4.94
Rv2974c	Rv2974c	8.465	9.99	8.163	31.76	3.751
ftsX	Rv3101c	15.377	30.909	20.234	38.193	2.483
moaE1	Rv3119	29.957	53.411	51.476	77.82	2.597
Rv3267	Rv3267	49.292	137.756	175.921	85.842	1.741
moaC3	Rv3324c	6.307	10.153	11.292	106.704	16.918
idsA1	Rv3398c	1.015	2.763	3.594	5.34	5.259
rplM	Rv3443c	89.543	208.887	142.996	233.622	2.609
Rv3446c	Rv3446c	2.042	3.238	2.035	6.979	3.417
Rv3586	Rv3586	27.208	70.035	52.27	70.17	2.578
PE_PGRS60	Rv3652	73.509	84.32	93.222	682.45	9.283
PE_PGRS61	Rv3653	23.828	21.386	21.331	478.892	20.097
Rv3717	Rv3717	35.459	54.259	34.531	60.817	1.715
Rv3740c	Rv3740c	22.158	19.009	19.342	66.838	3.016
dprE1	Rv3790	13.969	17.695	8.82	20.537	1.47
